# Supplementary material for: A systematic review, and meta-analyses, of the impact of health-related claims on dietary choices
Source: Int J Behav Nutr Phys Act. 2017 Jul 11;14:93. doi: 10.1186/s12966-017-0548-1 (PMC5505045; doi:10.1186/s12966-017-0548-1)
Supplement: Additional file 1: — Definitions and taxonomy used for the classification of health-related claims. Column headings used for data extraction. Search strategies used for MEDLINE, EMBASE, PsychINFO, CAB abstracts, Business Source Complete, and Web of Science/Science Citation Index & Social Science Citation Index. Data extracted for the risk of bias assessment. Completed PRISMA systematic review checklist. (ZIP 90 kb) [file 12966_2017_548_MOESM1_ESM.zip]

Archive with 5 entries (5 files):
- IJBNPA SR Supplementary information 5 PRISMA 2009 checklist.doc
- IJBNPA SR Supplementary information 3 Search strategies.docx
- IJBNPA SR Supplementary information 4 Risk of Bias.docx
- IJBNPA SR Supplementary information 1 Claim definitions.docx
- IJBNPA SR Supplementary information 2 Column headings.docx
